# Supplementary material for: Liquid chromatography–tandem mass spectrometry method for mycophenolic acid and its glucuronide determination in saliva samples from children with nephrotic syndrome
Source: Pharmacol Rep. 2024 Mar 15;76(3):600–11. doi: 10.1007/s43440-024-00574-9 (PMC11126467; doi:10.1007/s43440-024-00574-9)
Supplement: Supplementary file 4 — Supplementary file4 (XLSX 13 KB) [file 43440_2024_574_MOESM4_ESM.xlsx]

## Sheet: Arkusz1
Supplementary Table 1. The back-calculated concentrations and accuracy, calculated as Cmeasured/Cnominal·100%, for eight concentration levels of calibration standards for the example MPA and MPAG calibration curves
	MPA		MPAG
Nominal concentration (ng/mL)	Back-calculated concentration (ng/mL)	Accuracy (%)	Back-calculated concentration (ng/mL)	Accuracy (%)
2	1.74982	87.491	2.30568	115.284
5	4.3126	86.252	4.79909	95.9818
10	9.19048	91.9048	10.2058	102.058
20	18.4185	92.0926	20.4934	102.467
50	46.4584	92.9169	51.0066	102.013
100	93.5838	93.5838	107.809	107.809
200	178.968	89.4838	189.182	94.5909
500	510.138	102.028	502.642	100.528
MPA, mycophenolic acid; MPAG, mycophenolic acid glucuronide
